# Supplementary material for: ﻿Resurrection of Perilimnastes (Sonerileae, Melastomataceae) with description of a new species P.nana
Source: PhytoKeys. 2024 Feb 1;238:11–31. doi: 10.3897/phytokeys.238.116168 (PMC10853877; doi:10.3897/phytokeys.238.116168)
Supplement: XML Treatment for Perilimnastes [file phytokeys.238.116168-treatment1.xml]

<!DOCTYPE tp:taxon-treatment
  PUBLIC "-//TaxonX//DTD Taxonomic Treatment Publishing DTD v0 20100105//EN" "tax-treatment-NSO.dtd">
<tp:taxon-treatment xmlns:tp="http://www.plazi.org/taxpub"><tp:treatment-meta><kwd-group><label>Taxon classification</label><kwd>
              <named-content content-type="kingdom">Plantae</named-content>
            </kwd><kwd>
              <named-content content-type="order">Myrtales</named-content>
            </kwd><kwd>
              <named-content content-type="family">Melastomataceae</named-content>
            </kwd></kwd-group><mixed-citation publication-type="journal"><person-group><name><surname>Liu</surname><given-names>Ying</given-names></name><name><surname>Dai</surname><given-names>Jin-Hong</given-names></name><name><surname>Zhuang</surname><given-names>Qi-Yuan</given-names></name><name><surname>Zou</surname><given-names>Chun-Yu</given-names></name><name><surname>Ma</surname><given-names>Kai-Nan</given-names></name></person-group><article-title>﻿Resurrection of <italic><tp:taxon-name><tp:taxon-name-part taxon-name-part-type="genus" reg="Perilimnastes">Perilimnastes</tp:taxon-name-part></tp:taxon-name></italic> (<tp:taxon-name><tp:taxon-name-part taxon-name-part-type="tribe">Sonerileae</tp:taxon-name-part></tp:taxon-name>, <tp:taxon-name><tp:taxon-name-part taxon-name-part-type="family">Melastomataceae</tp:taxon-name-part></tp:taxon-name>) with description of a new species <italic><tp:taxon-name><tp:taxon-name-part taxon-name-part-type="genus" reg="Perilimnastes">P.</tp:taxon-name-part><tp:taxon-name-part taxon-name-part-type="species" reg="nana">nana</tp:taxon-name-part></tp:taxon-name></italic></article-title><source>PhytoKeys</source><day>01</day><month>02</month><year>2024</year><volume>238</volume><fpage>11</fpage><lpage>31</lpage><pub-id pub-id-type="doi">10.3897/phytokeys.238.116168</pub-id></mixed-citation></tp:treatment-meta><tp:nomenclature><label>﻿</label><tp:taxon-name>
            <object-id xmlns:xlink="http://www.w3.org/1999/xlink" content-type="arpha" xlink:type="simple">26605EC3-7E86-50CB-A0DB-9ABF1C742866</object-id>
            <tp:taxon-name-part taxon-name-part-type="genus" reg="Perilimnastes">Perilimnastes</tp:taxon-name-part>
          </tp:taxon-name><tp:taxon-authority>Ridl., J. Straits Branch Roy. Asiat. Soc. 79: 70. 1918, emend. Ying Liu</tp:taxon-authority></tp:nomenclature><tp:treatment-sec sec-type="material" id="SECID0EHUAE"><title>Type.</title><p><italic><tp:taxon-name><tp:taxon-name-part taxon-name-part-type="genus" reg="Perilimnastes">Perilimnastes</tp:taxon-name-part><tp:taxon-name-part taxon-name-part-type="species" reg="fruticosa">fruticosa</tp:taxon-name-part></tp:taxon-name></italic> (Ridl.) Ridl., J. Straits Branch Roy. Asiat. Soc. 79: 70, in obs. 1918; Ridley, Fl. Mal. Penins. 1: 773. 1922.</p></tp:treatment-sec><tp:treatment-sec sec-type="description" id="SECID0EYUAE"><title>Description.</title><p>Erect shrubs, erect/ascending shrublets or caulescent herbs, sometimes with raphides in many parts. Stems terete, obtusely 4-sided or ribbed, with uniseriate or multiseriate, appressed or spreading hairs, rarely glabrous. Leaves opposite, equal, subequal or unequal in a pair, petiolate, rarely sessile (in <italic><tp:taxon-name><tp:taxon-name-part taxon-name-part-type="genus" reg="Perilimnastes">P.</tp:taxon-name-part><tp:taxon-name-part taxon-name-part-type="species" reg="sessilifolia">sessilifolia</tp:taxon-name-part></tp:taxon-name></italic>); leaf blades elliptic, ovate, elliptic-lanceolate, obovate, oblanceolate or suborbicular, submembranous, papery or stiffly papery, 3–7-nerved, base cuneate, acute, rounded, subcordate to broadly cordate, margin entire or inconspicuously serrulate or denticulate. Inflorescences usually terminal (rarely axillary) umbels subtended by two or more bracts, many- to few-flowered, sometimes reduced to a single flower. Flowers 4-merous; hypanthia ± campanulate, cup-shaped or funnel-shaped; calyx lobes triangular, ± attenuate to ligulate or linear; petals white, pink or purplish, obovate, ovate, oblong, or elliptic, more or less oblique, apex acute or acuminate; stamens 8, equal or subequal; anthers isomorphic, yellow, pinkish or purplish, narrowly ovate to lanceolate, curved to ventral side, connectives ventrally inappendiculate and dorsally spurred, or basally forming a collar with two ventral auricles/lobes/ridges and a dorsal spur; ovary half inferior, ovoid, 4-celled, crown of four partly or fully connate lobes; style filiform. Old capsule cup-shaped, campanulate, quadrangular, crown persistent and enlarged, enclosing an obpyramidal space; placental column 4-horned; placentas thready. Seeds numerous, minute, cuneate. (Figs <xref ref-type="fig" rid="F2">2</xref>–<xref ref-type="fig" rid="F4">4</xref>)</p><fig id="F2" position="float" orientation="portrait"><object-id xmlns:xlink="http://www.w3.org/1999/xlink" content-type="doi" xlink:type="simple">10.3897/phytokeys.238.116168.figure2</object-id><object-id xmlns:xlink="http://www.w3.org/1999/xlink" content-type="arpha" xlink:type="simple">A485006A-0D8F-5984-B1E8-D3AC3AE7DA53</object-id><label>Figure 2.</label><caption><p>Habitat (<bold>A–C</bold>) and crystal type (<bold>D, E</bold>) of <italic><tp:taxon-name><tp:taxon-name-part taxon-name-part-type="genus" reg="Perilimnastes">Perilimnastes</tp:taxon-name-part></tp:taxon-name></italic><bold>A</bold><italic><tp:taxon-name><tp:taxon-name-part taxon-name-part-type="genus" reg="Perilimnastes">P.</tp:taxon-name-part><tp:taxon-name-part taxon-name-part-type="species" reg="stenophylla">stenophylla</tp:taxon-name-part></tp:taxon-name></italic><bold>B</bold><italic><tp:taxon-name><tp:taxon-name-part taxon-name-part-type="genus" reg="Perilimnastes">P.</tp:taxon-name-part><tp:taxon-name-part taxon-name-part-type="species" reg="elegans">elegans</tp:taxon-name-part></tp:taxon-name></italic><bold>C</bold><italic><tp:taxon-name><tp:taxon-name-part taxon-name-part-type="genus" reg="Perilimnastes">P.</tp:taxon-name-part><tp:taxon-name-part taxon-name-part-type="species" reg="melastomatoides">melastomatoides</tp:taxon-name-part></tp:taxon-name></italic><bold>D</bold> druses of <italic><tp:taxon-name><tp:taxon-name-part taxon-name-part-type="genus" reg="Perilimnastes">P.</tp:taxon-name-part><tp:taxon-name-part taxon-name-part-type="species" reg="multisepala">multisepala</tp:taxon-name-part></tp:taxon-name></italic><bold>E</bold> raphides of <italic><tp:taxon-name><tp:taxon-name-part taxon-name-part-type="genus" reg="Perilimnastes">P.</tp:taxon-name-part><tp:taxon-name-part taxon-name-part-type="species" reg="elegans">elegans</tp:taxon-name-part></tp:taxon-name></italic>. Scale bars: 50 μm (<bold>D, E</bold>).</p></caption><graphic xmlns:xlink="http://www.w3.org/1999/xlink" xlink:href="phytokeys-238-011_article-116168__-g002.jpg" position="float" orientation="portrait" xlink:type="simple" id="oo_977224.jpg"><uri content-type="original_file" xlink:type="simple">https://binary.pensoft.net/fig/977224</uri></graphic></fig><fig id="F3" position="float" orientation="portrait"><object-id xmlns:xlink="http://www.w3.org/1999/xlink" content-type="doi" xlink:type="simple">10.3897/phytokeys.238.116168.figure3</object-id><object-id xmlns:xlink="http://www.w3.org/1999/xlink" content-type="arpha" xlink:type="simple">55E039FA-BC34-50E6-AD22-3268CFA3BCAA</object-id><label>Figure 3.</label><caption><p>Flowering/fruiting branches of <italic><tp:taxon-name><tp:taxon-name-part taxon-name-part-type="genus" reg="Perilimnastes">Perilimnastes</tp:taxon-name-part></tp:taxon-name></italic><bold>A</bold><italic><tp:taxon-name><tp:taxon-name-part taxon-name-part-type="genus" reg="Perilimnastes">P.</tp:taxon-name-part><tp:taxon-name-part taxon-name-part-type="species" reg="deltoidea">deltoidea</tp:taxon-name-part></tp:taxon-name></italic><bold>B</bold><italic><tp:taxon-name><tp:taxon-name-part taxon-name-part-type="genus" reg="Perilimnastes">P.</tp:taxon-name-part><tp:taxon-name-part taxon-name-part-type="species" reg="elegans">elegans</tp:taxon-name-part></tp:taxon-name></italic><bold>C</bold><italic><tp:taxon-name><tp:taxon-name-part taxon-name-part-type="genus" reg="Perilimnastes">P.</tp:taxon-name-part><tp:taxon-name-part taxon-name-part-type="species" reg="elliptica">elliptica</tp:taxon-name-part></tp:taxon-name></italic><bold>D</bold><italic><tp:taxon-name><tp:taxon-name-part taxon-name-part-type="genus" reg="Perilimnastes">P.</tp:taxon-name-part><tp:taxon-name-part taxon-name-part-type="species" reg="melastomatoides">melastomatoides</tp:taxon-name-part></tp:taxon-name></italic><bold>E</bold><italic><tp:taxon-name><tp:taxon-name-part taxon-name-part-type="genus" reg="Perilimnastes">P.</tp:taxon-name-part><tp:taxon-name-part taxon-name-part-type="species" reg="stenophylla">stenophylla</tp:taxon-name-part></tp:taxon-name></italic><bold>F</bold><italic><tp:taxon-name><tp:taxon-name-part taxon-name-part-type="genus" reg="Perilimnastes">P.</tp:taxon-name-part><tp:taxon-name-part taxon-name-part-type="species" reg="suberalata">suberalata</tp:taxon-name-part></tp:taxon-name></italic>.</p></caption><graphic xmlns:xlink="http://www.w3.org/1999/xlink" xlink:href="phytokeys-238-011_article-116168__-g003.jpg" position="float" orientation="portrait" xlink:type="simple" id="oo_977225.jpg"><uri content-type="original_file" xlink:type="simple">https://binary.pensoft.net/fig/977225</uri></graphic></fig><fig id="F4" position="float" orientation="portrait"><object-id xmlns:xlink="http://www.w3.org/1999/xlink" content-type="doi" xlink:type="simple">10.3897/phytokeys.238.116168.figure4</object-id><object-id xmlns:xlink="http://www.w3.org/1999/xlink" content-type="arpha" xlink:type="simple">C9F0FBA4-D7B9-555A-BC11-9CB31C9964BA</object-id><label>Figure 4.</label><caption><p>Inflorescence (<bold>A, B</bold>), longitudinal section of flower (<bold>C, D</bold>), anther morphology (<bold>E</bold>), infructescence (<bold>F</bold>), and longitudinal sections of young and old capsules (<bold>G, H</bold>) of <italic><tp:taxon-name><tp:taxon-name-part taxon-name-part-type="genus" reg="Perilimnastes">Perilimnastes</tp:taxon-name-part></tp:taxon-name></italic><bold>A</bold><italic><tp:taxon-name><tp:taxon-name-part taxon-name-part-type="genus" reg="Perilimnastes">P.</tp:taxon-name-part><tp:taxon-name-part taxon-name-part-type="species" reg="setotheca">setotheca</tp:taxon-name-part></tp:taxon-name></italic><bold>B</bold><italic><tp:taxon-name><tp:taxon-name-part taxon-name-part-type="genus" reg="Perilimnastes">P.</tp:taxon-name-part><tp:taxon-name-part taxon-name-part-type="species" reg="ternata">ternata</tp:taxon-name-part></tp:taxon-name></italic><bold>C</bold><italic><tp:taxon-name><tp:taxon-name-part taxon-name-part-type="genus" reg="Perilimnastes">P.</tp:taxon-name-part><tp:taxon-name-part taxon-name-part-type="species" reg="sessilifolia">sessilifolia</tp:taxon-name-part></tp:taxon-name></italic><bold>D</bold><italic><tp:taxon-name><tp:taxon-name-part taxon-name-part-type="genus" reg="Perilimnastes">P.</tp:taxon-name-part><tp:taxon-name-part taxon-name-part-type="species" reg="setotheca">setotheca</tp:taxon-name-part></tp:taxon-name></italic><bold>E</bold><italic><tp:taxon-name><tp:taxon-name-part taxon-name-part-type="genus" reg="Perilimnastes">P.</tp:taxon-name-part><tp:taxon-name-part taxon-name-part-type="species" reg="elliptica">elliptica</tp:taxon-name-part></tp:taxon-name></italic>, <italic><tp:taxon-name><tp:taxon-name-part taxon-name-part-type="genus" reg="Perilimnastes">P.</tp:taxon-name-part><tp:taxon-name-part taxon-name-part-type="species" reg="ternata">ternata</tp:taxon-name-part></tp:taxon-name></italic>, <italic><tp:taxon-name><tp:taxon-name-part taxon-name-part-type="genus" reg="Perilimnastes">P.</tp:taxon-name-part><tp:taxon-name-part taxon-name-part-type="species" reg="ovalifolia">ovalifolia</tp:taxon-name-part></tp:taxon-name></italic>, <italic><tp:taxon-name><tp:taxon-name-part taxon-name-part-type="genus" reg="Perilimnastes">P.</tp:taxon-name-part><tp:taxon-name-part taxon-name-part-type="species" reg="setipetiola">setipetiola</tp:taxon-name-part></tp:taxon-name></italic>, <italic><tp:taxon-name><tp:taxon-name-part taxon-name-part-type="genus" reg="Perilimnastes">P.</tp:taxon-name-part><tp:taxon-name-part taxon-name-part-type="species" reg="multisepala">multisepala</tp:taxon-name-part></tp:taxon-name></italic>, <italic><tp:taxon-name><tp:taxon-name-part taxon-name-part-type="genus" reg="Perilimnastes">P.</tp:taxon-name-part><tp:taxon-name-part taxon-name-part-type="species" reg="nana">nana</tp:taxon-name-part></tp:taxon-name></italic>, <italic><tp:taxon-name><tp:taxon-name-part taxon-name-part-type="genus" reg="Perilimnastes">P.</tp:taxon-name-part><tp:taxon-name-part taxon-name-part-type="species" reg="sessilifolia">sessilifolia</tp:taxon-name-part></tp:taxon-name></italic> and <italic><tp:taxon-name><tp:taxon-name-part taxon-name-part-type="genus" reg="Perilimnastes">P.</tp:taxon-name-part><tp:taxon-name-part taxon-name-part-type="species" reg="stenophylla">stenophylla</tp:taxon-name-part></tp:taxon-name></italic> (from left to right and top to bottom) <bold>F</bold><italic><tp:taxon-name><tp:taxon-name-part taxon-name-part-type="genus" reg="Perilimnastes">P.</tp:taxon-name-part><tp:taxon-name-part taxon-name-part-type="species" reg="elliptica">elliptica</tp:taxon-name-part></tp:taxon-name></italic><bold>G</bold><italic><tp:taxon-name><tp:taxon-name-part taxon-name-part-type="genus" reg="Perilimnastes">P.</tp:taxon-name-part><tp:taxon-name-part taxon-name-part-type="species" reg="ovalifolia">ovalifolia</tp:taxon-name-part></tp:taxon-name></italic><bold>H</bold><italic><tp:taxon-name><tp:taxon-name-part taxon-name-part-type="genus" reg="Perilimnastes">P.</tp:taxon-name-part><tp:taxon-name-part taxon-name-part-type="species" reg="ovalifolia">ovalifolia</tp:taxon-name-part></tp:taxon-name></italic>. Scale bars: 5 mm (<bold>C–E</bold>); 3 mm (<bold>G, H</bold>).</p></caption><graphic xmlns:xlink="http://www.w3.org/1999/xlink" xlink:href="phytokeys-238-011_article-116168__-g004.jpg" position="float" orientation="portrait" xlink:type="simple" id="oo_977226.jpg"><uri content-type="original_file" xlink:type="simple">https://binary.pensoft.net/fig/977226</uri></graphic></fig></tp:treatment-sec><tp:treatment-sec sec-type="distribution" id="SECID0EGCAG"><title>Distribution.</title><p>Twenty species and two varieties, eight species (seven endemic) and two varieties in southernmost China (Guangdong, Guangxi, Hainan, Yunnan), eight (seven endemic) in Vietnam, one on the Malay Peninsula and four in Borneo (Fig. <xref ref-type="fig" rid="F5">5</xref>).</p><fig id="F5" position="float" orientation="portrait"><object-id xmlns:xlink="http://www.w3.org/1999/xlink" content-type="doi" xlink:type="simple">10.3897/phytokeys.238.116168.figure5</object-id><object-id xmlns:xlink="http://www.w3.org/1999/xlink" content-type="arpha" xlink:type="simple">00F453A0-1C9D-5637-A1F5-04DF6953F19B</object-id><label>Figure 5.</label><caption><p>Distribution of <italic><tp:taxon-name><tp:taxon-name-part taxon-name-part-type="genus" reg="Perilimnastes">Perilimnastes</tp:taxon-name-part></tp:taxon-name></italic>.</p></caption><graphic xmlns:xlink="http://www.w3.org/1999/xlink" xlink:href="phytokeys-238-011_article-116168__-g005.jpg" position="float" orientation="portrait" xlink:type="simple" id="oo_977227.jpg"><uri content-type="original_file" xlink:type="simple">https://binary.pensoft.net/fig/977227</uri></graphic></fig><sec sec-type="﻿Species included in Perilimnastes" id="SECID0EEDAG"><title>﻿Species included in <italic><tp:taxon-name><tp:taxon-name-part taxon-name-part-type="genus" reg="Perilimnastes">Perilimnastes</tp:taxon-name-part></tp:taxon-name></italic></title></sec></tp:treatment-sec></tp:taxon-treatment>
