# Supplementary material for: ﻿Resurrection of Perilimnastes (Sonerileae, Melastomataceae) with description of a new species P.nana
Source: PhytoKeys. 2024 Feb 1;238:11–31. doi: 10.3897/phytokeys.238.116168 (PMC10853877; doi:10.3897/phytokeys.238.116168)
Supplement: XML Treatment for Perilimnastes fruticosa [file phytokeys.238.116168-treatment8.xml]

<!DOCTYPE tp:taxon-treatment
  PUBLIC "-//TaxonX//DTD Taxonomic Treatment Publishing DTD v0 20100105//EN" "tax-treatment-NSO.dtd">
<tp:taxon-treatment xmlns:tp="http://www.plazi.org/taxpub"><tp:treatment-meta><kwd-group><label>Taxon classification</label><kwd>
              <named-content content-type="kingdom">Plantae</named-content>
            </kwd><kwd>
              <named-content content-type="order">Myrtales</named-content>
            </kwd><kwd>
              <named-content content-type="family">Melastomataceae</named-content>
            </kwd></kwd-group><mixed-citation publication-type="journal"><person-group><name><surname>Liu</surname><given-names>Ying</given-names></name><name><surname>Dai</surname><given-names>Jin-Hong</given-names></name><name><surname>Zhuang</surname><given-names>Qi-Yuan</given-names></name><name><surname>Zou</surname><given-names>Chun-Yu</given-names></name><name><surname>Ma</surname><given-names>Kai-Nan</given-names></name></person-group><article-title>﻿Resurrection of <italic><tp:taxon-name><tp:taxon-name-part taxon-name-part-type="genus" reg="Perilimnastes">Perilimnastes</tp:taxon-name-part></tp:taxon-name></italic> (<tp:taxon-name><tp:taxon-name-part taxon-name-part-type="tribe">Sonerileae</tp:taxon-name-part></tp:taxon-name>, <tp:taxon-name><tp:taxon-name-part taxon-name-part-type="family">Melastomataceae</tp:taxon-name-part></tp:taxon-name>) with description of a new species <italic><tp:taxon-name><tp:taxon-name-part taxon-name-part-type="genus" reg="Perilimnastes">P.</tp:taxon-name-part><tp:taxon-name-part taxon-name-part-type="species" reg="nana">nana</tp:taxon-name-part></tp:taxon-name></italic></article-title><source>PhytoKeys</source><day>01</day><month>02</month><year>2024</year><volume>238</volume><fpage>11</fpage><lpage>31</lpage><pub-id pub-id-type="doi">10.3897/phytokeys.238.116168</pub-id></mixed-citation></tp:treatment-meta><tp:nomenclature><label>﻿</label><tp:taxon-name>
            <object-id xmlns:xlink="http://www.w3.org/1999/xlink" content-type="arpha" xlink:type="simple">D9EB8938-8F25-54AC-974F-21E79E2E9E29</object-id>
            <tp:taxon-name-part taxon-name-part-type="genus" reg="Perilimnastes">Perilimnastes</tp:taxon-name-part>
            <tp:taxon-name-part taxon-name-part-type="species" reg="fruticosa">fruticosa</tp:taxon-name-part>
          </tp:taxon-name><tp:taxon-authority>(Ridl.) Ridl., J. Straits Branch Roy. Asiat. Soc. 79: 70, in obs. 1918; Ridley, Fl. Mal. Penins. 1: 773. 1922.</tp:taxon-authority><tp:nomenclature-citation-list><tp:nomenclature-citation><tp:taxon-name>
                <tp:taxon-name-part taxon-name-part-type="genus" reg="Anerincleistus">Anerincleistus</tp:taxon-name-part>
                <tp:taxon-name-part taxon-name-part-type="species" reg="fruticosus">fruticosus</tp:taxon-name-part>
              </tp:taxon-name><comment>Ridl., J. Linn. Soc., Bot. xxxviii. 309. 1908 (Basionym). Type: Malaysia. Pahang: Gunong Tahan, 2 Jul 1905, L.Wray and H.C.Robinson 5453 (lectotype, designated here: <abbrev xmlns:xlink="http://www.w3.org/1999/xlink" xlink:title="British Museum" id="ABBRID0ENQAG" xlink:type="simple">BM</abbrev>! [BM000565932]; isolectotypes: K! [K000867593, K000867594], CAL).</comment></tp:nomenclature-citation><tp:nomenclature-citation><tp:taxon-name>
                <tp:taxon-name-part taxon-name-part-type="genus" reg="Phyllagathis">Phyllagathis</tp:taxon-name-part>
                <tp:taxon-name-part taxon-name-part-type="species" reg="fruticosa">fruticosa</tp:taxon-name-part>
              </tp:taxon-name><comment>(Ridl.) C.Hansen ex Cellin., Blumea 47(3): 473. 2002.</comment></tp:nomenclature-citation></tp:nomenclature-citation-list></tp:nomenclature><tp:treatment-sec sec-type="notes" id="SECID0E4QAG"><title>Notes.</title><p>When publishing <italic><tp:taxon-name><tp:taxon-name-part taxon-name-part-type="genus" reg="Anerincleistus">A.</tp:taxon-name-part><tp:taxon-name-part taxon-name-part-type="species" reg="fruticosus">fruticosus</tp:taxon-name-part></tp:taxon-name></italic>, <xref ref-type="bibr" rid="B18">Ridley (1908)</xref> designated L.Wray and H.C.Robinson 5453 as the type without citing a particular herbarium, only stating that the whole collection made by Robinson’s expedition should be sent to the British Museum (<abbrev xmlns:xlink="http://www.w3.org/1999/xlink" xlink:title="British Museum" id="ABBRID0ESRAG" xlink:type="simple">BM</abbrev>). Nayar revised <italic><tp:taxon-name><tp:taxon-name-part taxon-name-part-type="genus" reg="Perilimnastes">Perilimnastes</tp:taxon-name-part></tp:taxon-name></italic> in 1974 and noted the specimen in <abbrev xmlns:xlink="http://www.w3.org/1999/xlink" xlink:title="British Museum" id="ABBRID0E4RAG" xlink:type="simple">BM</abbrev> as holotype of this species. This was probably only a speculation rather than deliberate lectotypification. In the revision of <italic><tp:taxon-name><tp:taxon-name-part taxon-name-part-type="genus" reg="Phyllagathis">Phyllagathis</tp:taxon-name-part></tp:taxon-name></italic>, <xref ref-type="bibr" rid="B1">Cellinese (2002)</xref> chose a duplicate sheet in K as the lectotype, but did not include the phrase “designated here” in the typification statement, as required by Art. 7.11 of the Code (<xref ref-type="bibr" rid="B21">Turland et al. 2018</xref>). The specimen sheet in <abbrev xmlns:xlink="http://www.w3.org/1999/xlink" xlink:title="British Museum" id="ABBRID0EQSAG" xlink:type="simple">BM</abbrev> [BM000565932] is here designated as the lectotype to eliminate any uncertainty.</p></tp:treatment-sec><ref-list><ref id="B18"><mixed-citation xmlns:xlink="http://www.w3.org/1999/xlink" xlink:type="simple"><person-group><name name-style="western"><surname>Ridley</surname><given-names>HN</given-names></name></person-group> (<year>1908</year>) <article-title>On a collection of plants made by H.C. Robinson and L. Wray from Gunong Tahan, Pahang.</article-title><source>Botanycal Journal of the Linnean Society of London</source><volume>38</volume>(<issue>266</issue>): <fpage>301</fpage>–<lpage>336</lpage>. <ext-link xlink:href="10.1111/j.1095-8339.1908.tb02454.x" ext-link-type="doi" xlink:type="simple">https://doi.org/10.1111/j.1095-8339.1908.tb02454.x</ext-link></mixed-citation></ref><ref id="B1"><mixed-citation xmlns:xlink="http://www.w3.org/1999/xlink" xlink:type="simple"><person-group><name name-style="western"><surname>Cellinese</surname><given-names>N</given-names></name></person-group> (<year>2002</year>) <article-title>Revision of the genus <italic><tp:taxon-name><tp:taxon-name-part taxon-name-part-type="genus">Phyllagathis</tp:taxon-name-part></tp:taxon-name></italic> Blume (<tp:taxon-name><tp:taxon-name-part taxon-name-part-type="family">Melastomataceae</tp:taxon-name-part></tp:taxon-name>: <tp:taxon-name><tp:taxon-name-part taxon-name-part-type="tribe">Sonerileae</tp:taxon-name-part></tp:taxon-name>) I. The species of Burma, Thailand, Peninsular Malaysia and Sumatra.</article-title><source>Blumea</source><volume>47</volume>: <fpage>463</fpage>–<lpage>492</lpage>.</mixed-citation></ref><ref id="B21"><mixed-citation xmlns:xlink="http://www.w3.org/1999/xlink" xlink:type="simple"><person-group><name name-style="western"><surname>Turland</surname><given-names>NJ</given-names></name><name name-style="western"><surname>Wiersema</surname><given-names>JH</given-names></name><name name-style="western"><surname>Barrie</surname><given-names>FR</given-names></name><name name-style="western"><surname>Greuter</surname><given-names>W</given-names></name><name name-style="western"><surname>Hawksworth</surname><given-names>DL</given-names></name><name name-style="western"><surname>Herendeen</surname><given-names>PS</given-names></name><name name-style="western"><surname>Knapp</surname><given-names>S</given-names></name><name name-style="western"><surname>Kusber</surname><given-names>WH</given-names></name><name name-style="western"><surname>Li</surname><given-names>DZ</given-names></name><name name-style="western"><surname>Marhold</surname><given-names>K</given-names></name><name name-style="western"><surname>May</surname><given-names>TW</given-names></name><name name-style="western"><surname>McNeill</surname><given-names>J</given-names></name><name name-style="western"><surname>Monro</surname><given-names>AM</given-names></name><name name-style="western"><surname>Prado</surname><given-names>J</given-names></name><name name-style="western"><surname>Price</surname><given-names>MJ</given-names></name><name name-style="western"><surname>Smith</surname><given-names>GF</given-names></name></person-group> (<year>2018</year>) International Code of Nomenclature for algae, fungi, and plants (Shenzhen Code) adopted by the Nineteenth International Botanical Congress Shenzhen, China, July 2017. Regnum Vegetabile 159. Koeltz Botanical Books, Glashütten. <ext-link xlink:href="10.12705/Code.2018" ext-link-type="doi" xlink:type="simple">https://doi.org/10.12705/Code.2018</ext-link></mixed-citation></ref></ref-list></tp:taxon-treatment>
