# Supplementary material for: ﻿Resurrection of Perilimnastes (Sonerileae, Melastomataceae) with description of a new species P.nana
Source: PhytoKeys. 2024 Feb 1;238:11–31. doi: 10.3897/phytokeys.238.116168 (PMC10853877; doi:10.3897/phytokeys.238.116168)
Supplement: XML Treatment for Perilimnastes melastomatoides var. brevipes [file phytokeys.238.116168-treatment11.xml]

<!DOCTYPE tp:taxon-treatment
  PUBLIC "-//TaxonX//DTD Taxonomic Treatment Publishing DTD v0 20100105//EN" "tax-treatment-NSO.dtd">
<tp:taxon-treatment xmlns:tp="http://www.plazi.org/taxpub"><tp:treatment-meta><kwd-group><label>Taxon classification</label><kwd>
              <named-content content-type="kingdom">Plantae</named-content>
            </kwd><kwd>
              <named-content content-type="order">Myrtales</named-content>
            </kwd><kwd>
              <named-content content-type="family">Melastomataceae</named-content>
            </kwd></kwd-group><mixed-citation publication-type="journal"><person-group><name><surname>Liu</surname><given-names>Ying</given-names></name><name><surname>Dai</surname><given-names>Jin-Hong</given-names></name><name><surname>Zhuang</surname><given-names>Qi-Yuan</given-names></name><name><surname>Zou</surname><given-names>Chun-Yu</given-names></name><name><surname>Ma</surname><given-names>Kai-Nan</given-names></name></person-group><article-title>﻿Resurrection of <italic><tp:taxon-name><tp:taxon-name-part taxon-name-part-type="genus" reg="Perilimnastes">Perilimnastes</tp:taxon-name-part></tp:taxon-name></italic> (<tp:taxon-name><tp:taxon-name-part taxon-name-part-type="tribe">Sonerileae</tp:taxon-name-part></tp:taxon-name>, <tp:taxon-name><tp:taxon-name-part taxon-name-part-type="family">Melastomataceae</tp:taxon-name-part></tp:taxon-name>) with description of a new species <italic><tp:taxon-name><tp:taxon-name-part taxon-name-part-type="genus" reg="Perilimnastes">P.</tp:taxon-name-part><tp:taxon-name-part taxon-name-part-type="species" reg="nana">nana</tp:taxon-name-part></tp:taxon-name></italic></article-title><source>PhytoKeys</source><day>01</day><month>02</month><year>2024</year><volume>238</volume><fpage>11</fpage><lpage>31</lpage><pub-id pub-id-type="doi">10.3897/phytokeys.238.116168</pub-id></mixed-citation></tp:treatment-meta><tp:nomenclature><label>﻿</label><tp:taxon-name>
            <object-id xmlns:xlink="http://www.w3.org/1999/xlink" content-type="arpha" xlink:type="simple">2782811A-2A02-5C70-8C08-00F9DBBA3034</object-id>
            <tp:taxon-name-part taxon-name-part-type="genus" reg="Perilimnastes">Perilimnastes</tp:taxon-name-part>
            <tp:taxon-name-part taxon-name-part-type="species" reg="melastomatoides">melastomatoides</tp:taxon-name-part>
            <tp:taxon-name-part taxon-name-part-type="infraspecific-rank">var.</tp:taxon-name-part>
            <tp:taxon-name-part taxon-name-part-type="variety" reg="brevipes">brevipes</tp:taxon-name-part>
            <object-id xmlns:xlink="http://www.w3.org/1999/xlink" content-type="ipni" xlink:type="simple">urn:lsid:ipni.org:names:77335512-1</object-id>
          </tp:taxon-name><tp:taxon-authority>(W.C.Ko) Ying Liu</tp:taxon-authority><tp:taxon-status xmlns:xlink="http://www.w3.org/1999/xlink" xlink:type="simple">comb. nov.</tp:taxon-status><tp:nomenclature-citation-list><tp:nomenclature-citation><tp:taxon-name>
                <tp:taxon-name-part taxon-name-part-type="genus" reg="Phyllagathis">Phyllagathis</tp:taxon-name-part>
                <tp:taxon-name-part taxon-name-part-type="species" reg="melastomatoides">melastomatoides</tp:taxon-name-part>
                <tp:taxon-name-part taxon-name-part-type="infraspecific-rank">var.</tp:taxon-name-part>
                <tp:taxon-name-part taxon-name-part-type="variety" reg="brevipes">brevipes</tp:taxon-name-part>
              </tp:taxon-name><comment>W.C.Ko, Acta Phytotax. Sin. 8(3): 268. 1963 (Basionym). Type: China. Hainan: Ya Hsien, Yulinwan, 15 Nov 1933, C.Wang 35035 (holotype: HC; isotypes: IBK! [IBK00129997], IBSC! [IBSC0246912, IBSC0003951], NY! [NY00079855]).</comment></tp:nomenclature-citation></tp:nomenclature-citation-list></tp:nomenclature></tp:taxon-treatment>
