# Supplementary material for: ﻿Resurrection of Perilimnastes (Sonerileae, Melastomataceae) with description of a new species P.nana
Source: PhytoKeys. 2024 Feb 1;238:11–31. doi: 10.3897/phytokeys.238.116168 (PMC10853877; doi:10.3897/phytokeys.238.116168)
Supplement: XML Treatment for Perilimnastes ovalifolia [file phytokeys.238.116168-treatment13.xml]

<!DOCTYPE tp:taxon-treatment
  PUBLIC "-//TaxonX//DTD Taxonomic Treatment Publishing DTD v0 20100105//EN" "tax-treatment-NSO.dtd">
<tp:taxon-treatment xmlns:tp="http://www.plazi.org/taxpub"><tp:treatment-meta><kwd-group><label>Taxon classification</label><kwd>
              <named-content content-type="kingdom">Plantae</named-content>
            </kwd><kwd>
              <named-content content-type="order">Myrtales</named-content>
            </kwd><kwd>
              <named-content content-type="family">Melastomataceae</named-content>
            </kwd></kwd-group><mixed-citation publication-type="journal"><person-group><name><surname>Liu</surname><given-names>Ying</given-names></name><name><surname>Dai</surname><given-names>Jin-Hong</given-names></name><name><surname>Zhuang</surname><given-names>Qi-Yuan</given-names></name><name><surname>Zou</surname><given-names>Chun-Yu</given-names></name><name><surname>Ma</surname><given-names>Kai-Nan</given-names></name></person-group><article-title>﻿Resurrection of <italic><tp:taxon-name><tp:taxon-name-part taxon-name-part-type="genus" reg="Perilimnastes">Perilimnastes</tp:taxon-name-part></tp:taxon-name></italic> (<tp:taxon-name><tp:taxon-name-part taxon-name-part-type="tribe">Sonerileae</tp:taxon-name-part></tp:taxon-name>, <tp:taxon-name><tp:taxon-name-part taxon-name-part-type="family">Melastomataceae</tp:taxon-name-part></tp:taxon-name>) with description of a new species <italic><tp:taxon-name><tp:taxon-name-part taxon-name-part-type="genus" reg="Perilimnastes">P.</tp:taxon-name-part><tp:taxon-name-part taxon-name-part-type="species" reg="nana">nana</tp:taxon-name-part></tp:taxon-name></italic></article-title><source>PhytoKeys</source><day>01</day><month>02</month><year>2024</year><volume>238</volume><fpage>11</fpage><lpage>31</lpage><pub-id pub-id-type="doi">10.3897/phytokeys.238.116168</pub-id></mixed-citation></tp:treatment-meta><tp:nomenclature><label>﻿</label><tp:taxon-name>
            <object-id xmlns:xlink="http://www.w3.org/1999/xlink" content-type="arpha" xlink:type="simple">B97F560C-32F6-5FA0-8DAE-674EF2F3A14C</object-id>
            <tp:taxon-name-part taxon-name-part-type="genus" reg="Perilimnastes">Perilimnastes</tp:taxon-name-part>
            <tp:taxon-name-part taxon-name-part-type="species" reg="ovalifolia">ovalifolia</tp:taxon-name-part>
            <object-id xmlns:xlink="http://www.w3.org/1999/xlink" content-type="ipni" xlink:type="simple">urn:lsid:ipni.org:names:77335513-1</object-id>
          </tp:taxon-name><tp:taxon-authority>(H.L.Li) Ying Liu</tp:taxon-authority><tp:taxon-status xmlns:xlink="http://www.w3.org/1999/xlink" xlink:type="simple">comb. nov.</tp:taxon-status><tp:nomenclature-citation-list><tp:nomenclature-citation><tp:taxon-name>
                <tp:taxon-name-part taxon-name-part-type="genus" reg="Phyllagathis">Phyllagathis</tp:taxon-name-part>
                <tp:taxon-name-part taxon-name-part-type="species" reg="ovalifolia">ovalifolia</tp:taxon-name-part>
              </tp:taxon-name><comment>H.L.Li, J. Arnold Arbor. 25: 31. 1944 (Basionym). Type: China. Yunnan: Ping-pien Hsien, 1,400 m, 7 Aug 1934, Tsai 61456 (holotype: A! [A00055329]; isotypes: PE! [PE00781713, PE00781714]).</comment></tp:nomenclature-citation><tp:nomenclature-citation><tp:taxon-name>
                <tp:taxon-name-part taxon-name-part-type="genus" reg="Phyllagathis">Phyllagathis</tp:taxon-name-part>
                <tp:taxon-name-part taxon-name-part-type="species" reg="calisaurea">calisaurea</tp:taxon-name-part>
              </tp:taxon-name><comment>C.Chen, Bull. Bot. Res., Harbin 4(3): 45. 1984. Type: China. Guangxi: Jingxi, Nanpo, Diding, 20 Jun 1978, T. Fang and X. H. Lu 23672 (holotype: GXMI! [GXMI050227]; isotype: GXMI! [GXMI050228]).</comment></tp:nomenclature-citation><tp:nomenclature-citation><tp:taxon-name>
                <tp:taxon-name-part taxon-name-part-type="genus" reg="Phyllagathis">Phyllagathis</tp:taxon-name-part>
                <tp:taxon-name-part taxon-name-part-type="species" reg="ovalifolia">ovalifolia</tp:taxon-name-part>
                <tp:taxon-name-part taxon-name-part-type="infraspecific-rank">var.</tp:taxon-name-part>
                <tp:taxon-name-part taxon-name-part-type="variety" reg="pauciflora">pauciflora</tp:taxon-name-part>
              </tp:taxon-name><comment>R.H.Miao, Acta Sci. Nat. Univ. Sunyatseni 32(4): 61. 1993. Type: China. Yunnan: Maguan County, Z.R.Xu and B.Li GL86-7974 (holotype: SYS! [SYS00103897]).</comment></tp:nomenclature-citation></tp:nomenclature-citation-list></tp:nomenclature><tp:treatment-sec sec-type="notes" id="SECID0EE4AG"><title>Notes.</title><p><italic><tp:taxon-name><tp:taxon-name-part taxon-name-part-type="genus" reg="Phyllagathis">Phyllagathis</tp:taxon-name-part><tp:taxon-name-part taxon-name-part-type="species" reg="calisaurea">calisaurea</tp:taxon-name-part></tp:taxon-name></italic> was described, based on specimens collected in western Guangxi, China (<xref ref-type="bibr" rid="B4">Chen 1984b</xref>). Subsequent authors did not recognise it as a distinct species and synonymised it within <italic><tp:taxon-name><tp:taxon-name-part taxon-name-part-type="genus" reg="Phyllagathis">P.</tp:taxon-name-part><tp:taxon-name-part taxon-name-part-type="species" reg="ovalifolia">ovalifolia</tp:taxon-name-part></tp:taxon-name></italic> (<xref ref-type="bibr" rid="B7">Hansen 1992</xref>; <xref ref-type="bibr" rid="B5">Chen and Renner 2007</xref>). <italic><tp:taxon-name><tp:taxon-name-part taxon-name-part-type="genus" reg="Phyllagathis">Phyllagathis</tp:taxon-name-part><tp:taxon-name-part taxon-name-part-type="species" reg="calisaurea">calisaurea</tp:taxon-name-part></tp:taxon-name></italic> and <italic><tp:taxon-name><tp:taxon-name-part taxon-name-part-type="genus" reg="Phyllagathis">P.</tp:taxon-name-part><tp:taxon-name-part taxon-name-part-type="species" reg="ovalifolia">ovalifolia</tp:taxon-name-part></tp:taxon-name></italic> have adjacent distribution ranges (Guangxi vs. Yunnan, China). They are morphologically quite similar, with the only differences being leaf size (6.5–11.5 × 2–3.7 cm vs. 9–18 × 3–8.5 cm), leaf shape (ovate lanceolate vs. ovate to elliptic) and indumentum of the stems and leaves. Nonetheless, they failed to form a monophyletic group in both the previous (<xref ref-type="bibr" rid="B27">Zhou et al. 2022</xref>) and current phylogenetic analyses (Fig. <xref ref-type="fig" rid="F1">1</xref>). As only one accession of <italic><tp:taxon-name><tp:taxon-name-part taxon-name-part-type="genus" reg="Phyllagathis">P.</tp:taxon-name-part><tp:taxon-name-part taxon-name-part-type="species" reg="ovalifolia">ovalifolia</tp:taxon-name-part></tp:taxon-name></italic> was included in these analyses, the boundary between <italic><tp:taxon-name><tp:taxon-name-part taxon-name-part-type="genus" reg="Phyllagathis">P.</tp:taxon-name-part><tp:taxon-name-part taxon-name-part-type="species" reg="ovalifolia">ovalifolia</tp:taxon-name-part></tp:taxon-name></italic> and <italic><tp:taxon-name><tp:taxon-name-part taxon-name-part-type="genus" reg="Phyllagathis">P.</tp:taxon-name-part><tp:taxon-name-part taxon-name-part-type="species" reg="calisaurea">calisaurea</tp:taxon-name-part></tp:taxon-name></italic> needs to be further investigated using multiple accessions from across the distribution range. For the time being, we adhere to the species delimitation proposed by <xref ref-type="bibr" rid="B7">Hansen (1992)</xref> and <xref ref-type="bibr" rid="B5">Chen and Renner (2007)</xref>.</p></tp:treatment-sec><tp:treatment-sec><!--Section generated to contain objects referenced in tp:taxon-treatment.--><fig id="F1" position="float" orientation="portrait"><object-id xmlns:xlink="http://www.w3.org/1999/xlink" content-type="doi" xlink:type="simple">10.3897/phytokeys.238.116168.figure1</object-id><object-id xmlns:xlink="http://www.w3.org/1999/xlink" content-type="arpha" xlink:type="simple">FD69142F-418C-5D91-A8A0-256949B82A55</object-id><label>Figure 1.</label><caption><p>The partitioned Maximum Likelihood (ML) phylogenetic tree inferred from the genomic <abbrev xmlns:xlink="http://www.w3.org/1999/xlink" xlink:title="single nucleotide polymorphism" id="ABBRID0ETHAC" xlink:type="simple">SNP</abbrev> dataset using IQ-TREE, showing the four subclades within <italic><tp:taxon-name><tp:taxon-name-part taxon-name-part-type="genus" reg="Perilimnastes">Perilimnastes</tp:taxon-name-part></tp:taxon-name></italic> [<italic><tp:taxon-name><tp:taxon-name-part taxon-name-part-type="genus" reg="Phyllagathis">Phyllagathis</tp:taxon-name-part></tp:taxon-name></italic> (raphide) clade]. For the nodes without full support, values from SH-aLRT test (left) and ultrafast bootstrap (right) are given at the nodes. The new species is indicated with a star. Lineages with raphides are noted with solid circles.</p></caption><graphic xmlns:xlink="http://www.w3.org/1999/xlink" xlink:href="phytokeys-238-011_article-116168__-g001.jpg" position="float" orientation="portrait" xlink:type="simple" id="oo_977223.jpg"><uri content-type="original_file" xlink:type="simple">https://binary.pensoft.net/fig/977223</uri></graphic></fig></tp:treatment-sec><ref-list><ref id="B4"><mixed-citation xmlns:xlink="http://www.w3.org/1999/xlink" xlink:type="simple"><person-group><name name-style="western"><surname>Chen</surname><given-names>C</given-names></name></person-group> (<year>1984b</year>) <article-title>Materia ad flora <tp:taxon-name><tp:taxon-name-part taxon-name-part-type="family">Melastomataceae</tp:taxon-name-part></tp:taxon-name> sinensium.</article-title><source>Bulletin of Botanical Research</source><volume>4</volume>: <fpage>33</fpage>–<lpage>68</lpage>.</mixed-citation></ref><ref id="B7"><mixed-citation xmlns:xlink="http://www.w3.org/1999/xlink" xlink:type="simple"><person-group><name name-style="western"><surname>Hansen</surname><given-names>C</given-names></name></person-group> (<year>1992</year>) <article-title>The genus <italic><tp:taxon-name><tp:taxon-name-part taxon-name-part-type="genus">Phyllagathis</tp:taxon-name-part></tp:taxon-name></italic> (<tp:taxon-name><tp:taxon-name-part taxon-name-part-type="family">Melastomataceae</tp:taxon-name-part></tp:taxon-name>): Characteristics; delimitation; the species in Indo-China and China. Bulletin du Museum National d’Histoire Naturelle. Section B, Adansonia, Botanique.</article-title><source>Phytochimie</source><volume>14</volume>: <fpage>355</fpage>–<lpage>428</lpage>.</mixed-citation></ref><ref id="B5"><mixed-citation xmlns:xlink="http://www.w3.org/1999/xlink" xlink:type="simple"><person-group><name name-style="western"><surname>Chen</surname><given-names>C</given-names></name><name name-style="western"><surname>Renner</surname><given-names>SS</given-names></name></person-group> (<year>2007</year>) <article-title><tp:taxon-name><tp:taxon-name-part taxon-name-part-type="family">Melastomataceae</tp:taxon-name-part></tp:taxon-name>.</article-title> In: <person-group><name name-style="western"><surname>Wu</surname><given-names>ZY</given-names></name><name name-style="western"><surname>Raven</surname><given-names>PH</given-names></name><name name-style="western"><surname>Hong</surname><given-names>DY</given-names></name></person-group> (<role>Eds</role>) <issue-title>Flora of China, vol.</issue-title><source>13. Science Press, Beijing; Missouri Botanical Garden Press, St. Louis</source>, <fpage>360</fpage>–<lpage>399</lpage>.</mixed-citation></ref><ref id="B27"><mixed-citation xmlns:xlink="http://www.w3.org/1999/xlink" xlink:type="simple"><person-group><name name-style="western"><surname>Zhou</surname><given-names>QJ</given-names></name><name name-style="western"><surname>Dai</surname><given-names>JH</given-names></name><name name-style="western"><surname>Lin</surname><given-names>CW</given-names></name><name name-style="western"><surname>Ng</surname><given-names>WL</given-names></name><name name-style="western"><surname>Van</surname><given-names>Do T</given-names></name><name name-style="western"><surname>Wai</surname><given-names>JS</given-names></name><name name-style="western"><surname>Michelangeli</surname><given-names>FA</given-names></name><name name-style="western"><surname>Reginato</surname><given-names>M</given-names></name><name name-style="western"><surname>Zhou</surname><given-names>RC</given-names></name><name name-style="western"><surname>Liu</surname><given-names>Y</given-names></name></person-group> (<year>2022</year>) Out of chaos: Phylogenomics of Asian <tp:taxon-name><tp:taxon-name-part taxon-name-part-type="tribe">Sonerileae</tp:taxon-name-part></tp:taxon-name>. Molecular Phylogenetics and Evolution 175: 107581. <ext-link xlink:href="10.1016/j.ympev.2022.107581" ext-link-type="doi" xlink:type="simple">https://doi.org/10.1016/j.ympev.2022.107581</ext-link></mixed-citation></ref></ref-list></tp:taxon-treatment>
