# Supplementary material for: ﻿Resurrection of Perilimnastes (Sonerileae, Melastomataceae) with description of a new species P.nana
Source: PhytoKeys. 2024 Feb 1;238:11–31. doi: 10.3897/phytokeys.238.116168 (PMC10853877; doi:10.3897/phytokeys.238.116168)
Supplement: XML Treatment for Perilimnastes suberalata [file phytokeys.238.116168-treatment20.xml]

<!DOCTYPE tp:taxon-treatment
  PUBLIC "-//TaxonX//DTD Taxonomic Treatment Publishing DTD v0 20100105//EN" "tax-treatment-NSO.dtd">
<tp:taxon-treatment xmlns:tp="http://www.plazi.org/taxpub"><tp:treatment-meta><kwd-group><label>Taxon classification</label><kwd>
              <named-content content-type="kingdom">Plantae</named-content>
            </kwd><kwd>
              <named-content content-type="order">Myrtales</named-content>
            </kwd><kwd>
              <named-content content-type="family">Melastomataceae</named-content>
            </kwd></kwd-group><mixed-citation publication-type="journal"><person-group><name><surname>Liu</surname><given-names>Ying</given-names></name><name><surname>Dai</surname><given-names>Jin-Hong</given-names></name><name><surname>Zhuang</surname><given-names>Qi-Yuan</given-names></name><name><surname>Zou</surname><given-names>Chun-Yu</given-names></name><name><surname>Ma</surname><given-names>Kai-Nan</given-names></name></person-group><article-title>﻿Resurrection of <italic><tp:taxon-name><tp:taxon-name-part taxon-name-part-type="genus" reg="Perilimnastes">Perilimnastes</tp:taxon-name-part></tp:taxon-name></italic> (<tp:taxon-name><tp:taxon-name-part taxon-name-part-type="tribe">Sonerileae</tp:taxon-name-part></tp:taxon-name>, <tp:taxon-name><tp:taxon-name-part taxon-name-part-type="family">Melastomataceae</tp:taxon-name-part></tp:taxon-name>) with description of a new species <italic><tp:taxon-name><tp:taxon-name-part taxon-name-part-type="genus" reg="Perilimnastes">P.</tp:taxon-name-part><tp:taxon-name-part taxon-name-part-type="species" reg="nana">nana</tp:taxon-name-part></tp:taxon-name></italic></article-title><source>PhytoKeys</source><day>01</day><month>02</month><year>2024</year><volume>238</volume><fpage>11</fpage><lpage>31</lpage><pub-id pub-id-type="doi">10.3897/phytokeys.238.116168</pub-id></mixed-citation></tp:treatment-meta><tp:nomenclature><label>﻿</label><tp:taxon-name>
            <object-id xmlns:xlink="http://www.w3.org/1999/xlink" content-type="arpha" xlink:type="simple">6D7F7AC4-71FF-5552-AF46-C3A3FB55613B</object-id>
            <tp:taxon-name-part taxon-name-part-type="genus" reg="Perilimnastes">Perilimnastes</tp:taxon-name-part>
            <tp:taxon-name-part taxon-name-part-type="species" reg="suberalata">suberalata</tp:taxon-name-part>
            <object-id xmlns:xlink="http://www.w3.org/1999/xlink" content-type="ipni" xlink:type="simple">urn:lsid:ipni.org:names:77335518-1</object-id>
          </tp:taxon-name><tp:taxon-authority>(C.Hansen) Ying Liu</tp:taxon-authority><tp:taxon-status xmlns:xlink="http://www.w3.org/1999/xlink" xlink:type="simple">comb. nov.</tp:taxon-status><tp:nomenclature-citation-list><tp:nomenclature-citation><tp:taxon-name>
                <tp:taxon-name-part taxon-name-part-type="genus" reg="Phyllagathis">Phyllagathis</tp:taxon-name-part>
                <tp:taxon-name-part taxon-name-part-type="species" reg="suberalata">suberalata</tp:taxon-name-part>
              </tp:taxon-name><comment>C.Hansen, Bull. Mus. Natl. Hist. Nat., B, Adansonia Sér. 4, 12(1): 39. 1990 (Basionym). Type: Indochine. Annam: Nui Bach Ma station près de Huê Grande Cascade, 16 Apr 1939, E.Poilane 29758 (holotype: P! [P02274749]; isotypes: P! [P02274750, P02274751]).</comment></tp:nomenclature-citation></tp:nomenclature-citation-list></tp:nomenclature></tp:taxon-treatment>
