# Supplementary material for: ﻿Resurrection of Perilimnastes (Sonerileae, Melastomataceae) with description of a new species P.nana
Source: PhytoKeys. 2024 Feb 1;238:11–31. doi: 10.3897/phytokeys.238.116168 (PMC10853877; doi:10.3897/phytokeys.238.116168)
Supplement: XML Treatment for Perilimnastes nana [file phytokeys.238.116168-treatment23.xml]

<!DOCTYPE tp:taxon-treatment
  PUBLIC "-//TaxonX//DTD Taxonomic Treatment Publishing DTD v0 20100105//EN" "tax-treatment-NSO.dtd">
<tp:taxon-treatment xmlns:tp="http://www.plazi.org/taxpub"><tp:treatment-meta><kwd-group><label>Taxon classification</label><kwd>
              <named-content content-type="kingdom">Plantae</named-content>
            </kwd><kwd>
              <named-content content-type="order">Myrtales</named-content>
            </kwd><kwd>
              <named-content content-type="family">Melastomataceae</named-content>
            </kwd></kwd-group><mixed-citation publication-type="journal"><person-group><name><surname>Liu</surname><given-names>Ying</given-names></name><name><surname>Dai</surname><given-names>Jin-Hong</given-names></name><name><surname>Zhuang</surname><given-names>Qi-Yuan</given-names></name><name><surname>Zou</surname><given-names>Chun-Yu</given-names></name><name><surname>Ma</surname><given-names>Kai-Nan</given-names></name></person-group><article-title>﻿Resurrection of <italic><tp:taxon-name><tp:taxon-name-part taxon-name-part-type="genus" reg="Perilimnastes">Perilimnastes</tp:taxon-name-part></tp:taxon-name></italic> (<tp:taxon-name><tp:taxon-name-part taxon-name-part-type="tribe">Sonerileae</tp:taxon-name-part></tp:taxon-name>, <tp:taxon-name><tp:taxon-name-part taxon-name-part-type="family">Melastomataceae</tp:taxon-name-part></tp:taxon-name>) with description of a new species <italic><tp:taxon-name><tp:taxon-name-part taxon-name-part-type="genus" reg="Perilimnastes">P.</tp:taxon-name-part><tp:taxon-name-part taxon-name-part-type="species" reg="nana">nana</tp:taxon-name-part></tp:taxon-name></italic></article-title><source>PhytoKeys</source><day>01</day><month>02</month><year>2024</year><volume>238</volume><fpage>11</fpage><lpage>31</lpage><pub-id pub-id-type="doi">10.3897/phytokeys.238.116168</pub-id></mixed-citation></tp:treatment-meta><tp:nomenclature><label>﻿</label><tp:taxon-name>
            <object-id xmlns:xlink="http://www.w3.org/1999/xlink" content-type="arpha" xlink:type="simple">42EB1963-7A5C-5E18-84F6-B94DF1F679B9</object-id>
            <tp:taxon-name-part taxon-name-part-type="genus" reg="Perilimnastes">Perilimnastes</tp:taxon-name-part>
            <tp:taxon-name-part taxon-name-part-type="species" reg="nana">nana</tp:taxon-name-part>
            <object-id xmlns:xlink="http://www.w3.org/1999/xlink" content-type="ipni" xlink:type="simple">urn:lsid:ipni.org:names:77335520-1</object-id>
          </tp:taxon-name><tp:taxon-authority>C.Y.Zou &amp; Ying Liu</tp:taxon-authority><tp:taxon-status xmlns:xlink="http://www.w3.org/1999/xlink" xlink:type="simple">sp. nov.</tp:taxon-status><xref ref-type="fig" rid="F6">Figs 6</xref><xref ref-type="fig" rid="F7">, 7</xref></tp:nomenclature><tp:treatment-sec sec-type="material" id="SECID0EISBG"><title>Type.</title><p>China. Guangdong Province: Taishan County, Chixi Town, near Zhuxing Village, 200–300 m elevation, amongst rocks along a stream in forests, 15 Jun 2022, <italic>Chun-yu Zou</italic> 3608 (holotype: IBK; isotypes: IBK, PE).</p><fig id="F6" position="float" orientation="portrait"><object-id xmlns:xlink="http://www.w3.org/1999/xlink" content-type="doi" xlink:type="simple">10.3897/phytokeys.238.116168.figure6</object-id><object-id xmlns:xlink="http://www.w3.org/1999/xlink" content-type="arpha" xlink:type="simple">E3B504F3-19FB-5005-B66D-6F2971702FB5</object-id><label>Figure 6.</label><caption><p>Holotype of <italic><tp:taxon-name><tp:taxon-name-part taxon-name-part-type="genus" reg="Perilimnastes">Perilimnastes</tp:taxon-name-part><tp:taxon-name-part taxon-name-part-type="species" reg="nana">nana</tp:taxon-name-part></tp:taxon-name></italic>, Chun-yu Zou 3608 (IBK). The insets show details of leaf surface under stereoscope, branchlet and flower. Scale bars: 10 cm, 1 mm (upper right inset); 3 mm (lower insets).</p></caption><graphic xmlns:xlink="http://www.w3.org/1999/xlink" xlink:href="phytokeys-238-011_article-116168__-g006.jpg" position="float" orientation="portrait" xlink:type="simple" id="oo_977228.jpg"><uri content-type="original_file" xlink:type="simple">https://binary.pensoft.net/fig/977228</uri></graphic></fig></tp:treatment-sec><tp:treatment-sec sec-type="diagnosis" id="SECID0EITBG"><title>Diagnosis.</title><p>Resembles <italic><tp:taxon-name><tp:taxon-name-part taxon-name-part-type="genus" reg="Perilimnastes">P.</tp:taxon-name-part><tp:taxon-name-part taxon-name-part-type="species" reg="stenophylla">stenophylla</tp:taxon-name-part></tp:taxon-name></italic> in leaf morphology, but differs in height (to 0.15 m vs. 0.8 m tall), number of flowers per inflorescence (1 vs. 2–3-flowered), length of the peduncle (10–22 mm vs. 4 mm) and the shape of calyx lobes (broadly obovate vs. narrowly triangular). Resembles <italic><tp:taxon-name><tp:taxon-name-part taxon-name-part-type="genus" reg="Perilimnastes">P.</tp:taxon-name-part><tp:taxon-name-part taxon-name-part-type="species" reg="setotheca">setotheca</tp:taxon-name-part></tp:taxon-name></italic> in having 4-sided branchlets, large and persistent bracts below flower and stamen morphology, but differs in plant size (to 0.15 m vs. 1 m tall), leaf shape and size (oblong-lanceolate or obovate-lanceolate, 1.7–7 × 0.73–2.2 cm vs. oblong-lanceolate, elliptic or obovate, 10–20 × 3–8 cm) and number of flowers per inflorescence (1-flowered vs. 3 to more than 20-flowered).</p><fig id="F7" position="float" orientation="portrait"><object-id xmlns:xlink="http://www.w3.org/1999/xlink" content-type="doi" xlink:type="simple">10.3897/phytokeys.238.116168.figure7</object-id><object-id xmlns:xlink="http://www.w3.org/1999/xlink" content-type="arpha" xlink:type="simple">D4F68093-A66E-537B-95CD-634B08A5A801</object-id><label>Figure 7.</label><caption><p><italic><tp:taxon-name><tp:taxon-name-part taxon-name-part-type="genus" reg="Perilimnastes">Perilimnastes</tp:taxon-name-part><tp:taxon-name-part taxon-name-part-type="species" reg="nana">nana</tp:taxon-name-part></tp:taxon-name></italic><bold>A</bold> habitat <bold>B</bold> habit <bold>C</bold> close-up of a branchlet <bold>D</bold> adaxial leaf surfaces <bold>E</bold> abaxial leaf surfaces <bold>F</bold> a flowering branch showing an inflorescence with a single flower and two large bracts <bold>G</bold> lateral view of a flower <bold>H</bold> longitudinal section of a flower showing stamen morphology <bold>I</bold> lateral view of an old capsule with one persistent bract removed <bold>J</bold> longitudinal section of an old capsule showing enlarged ovary crown and morphology of the placental column and placentas. Scale bars: 5 mm (<bold>G–I</bold>); 3 mm (<bold>J</bold>). All from Chun-yu Zou 3608 (IBK, PE).</p></caption><graphic xmlns:xlink="http://www.w3.org/1999/xlink" xlink:href="phytokeys-238-011_article-116168__-g007.jpg" position="float" orientation="portrait" xlink:type="simple" id="oo_977229.jpg"><uri content-type="original_file" xlink:type="simple">https://binary.pensoft.net/fig/977229</uri></graphic></fig></tp:treatment-sec><tp:treatment-sec sec-type="description" id="SECID0EUVBG"><title>Description.</title><p>Dwarf shrubs, much-branched, ascending, to 0.15 m tall, with druses in many parts. Stems and leaves sparsely puberulent with minute brown hairs (with few-celled stalk and a glandular head) when young, glabrous when mature. Stems obtusely 4-sided; branchlets 4-sided, with four ribs and two additional ridges extending from the base of the leaf petioles. Leaves opposite, equal to subequal in a pair, glabrous when mature; petiole 2–22 mm; leaf blade oblong-lanceolate or obovate-lanceolate, 1.7–7 × 0.73–2.2 cm, thick papery, 3-veined, green to dark green adaxially, pale green abaxially, base cuneate, apex acute, margin basally entire and remotely denticulate to repand above the base or the middle. Inflorescences terminal, peduncles 1–2.2 cm long; flower solitary, subtended by one or two pairs of leaf-like bracts, bracts 1–1.8 × 0.7–0.9 cm, persistent in fruit. Flowers 4-merous; pedicel 4-sided, ca. 4 mm long in flower and 4–10 mm in fruit; hypanthia funnel-shaped, glabrous, ca. 7 × 6 mm; calyx lobes 4, broadly obovate, glabrous, 4–5 × 5 mm; petals pinkish-purple, ca. 15 × 7 mm, obovate, oblique, apex acute or short acuminate, glabrous on both sides; stamens 8, isomorphic, filaments 8–10 mm long, white or pink, glabrous, anthers ovate-lanceolate, curved to ventral side, pinkish-purple with yellow base, ca. 9 mm long, connective dorsally forming a 0.7–1 mm long spur and ventrally forming two yellow ridges; ovary ca. 3 mm long, half as long as hypanthium (crown excluded), ovary crown wedge-like, 4-lobed; styles 20 mm long. Old (post-mature) capsules cup-shaped, 7–9 × 4–7 mm, 4-sided; hypanthium 8-ribbed; crown enlarged and enclosing an obpyramidal space; placental column unbeaked, 4-horned; placenta thready.</p></tp:treatment-sec><tp:treatment-sec sec-type="phenology" id="SECID0EZVBG"><title>Phenology.</title><p>Flowers in May and June, old capsules in October.</p></tp:treatment-sec><tp:treatment-sec sec-type="etymology" id="SECID0E5VBG"><title>Etymology.</title><p>The specific epithet is based on the habit of this species, viz. dwarf shrubs to 15 cm tall.</p></tp:treatment-sec><tp:treatment-sec sec-type="distribution" id="SECID0EDWBG"><title>Distribution.</title><p><italic><tp:taxon-name><tp:taxon-name-part taxon-name-part-type="genus" reg="Perilimnastes">Perilimnastes</tp:taxon-name-part><tp:taxon-name-part taxon-name-part-type="species" reg="nana">nana</tp:taxon-name-part></tp:taxon-name></italic> is currently known from Taishan County, Guangdong Province, China (Fig. <xref ref-type="fig" rid="F8">8</xref>). It grows amongst rocks along streams in the forest, at 200–300 m elevation.</p><fig id="F8" position="float" orientation="portrait"><object-id xmlns:xlink="http://www.w3.org/1999/xlink" content-type="doi" xlink:type="simple">10.3897/phytokeys.238.116168.figure8</object-id><object-id xmlns:xlink="http://www.w3.org/1999/xlink" content-type="arpha" xlink:type="simple">F34EC0EA-799B-53E3-9869-6E873749B339</object-id><label>Figure 8.</label><caption><p>Distribution of <italic><tp:taxon-name><tp:taxon-name-part taxon-name-part-type="genus" reg="Perilimnastes">Perilimnastes</tp:taxon-name-part><tp:taxon-name-part taxon-name-part-type="species" reg="nana">nana</tp:taxon-name-part></tp:taxon-name></italic> (solid circle), <italic><tp:taxon-name><tp:taxon-name-part taxon-name-part-type="genus" reg="Perilimnastes">P.</tp:taxon-name-part><tp:taxon-name-part taxon-name-part-type="species" reg="setotheca">setotheca</tp:taxon-name-part></tp:taxon-name></italic> (triangle) and <italic><tp:taxon-name><tp:taxon-name-part taxon-name-part-type="genus" reg="Perilimnastes">P.</tp:taxon-name-part><tp:taxon-name-part taxon-name-part-type="species" reg="stenophylla">stenophylla</tp:taxon-name-part></tp:taxon-name></italic> (square).</p></caption><graphic xmlns:xlink="http://www.w3.org/1999/xlink" xlink:href="phytokeys-238-011_article-116168__-g008.jpg" position="float" orientation="portrait" xlink:type="simple" id="oo_977230.jpg"><uri content-type="original_file" xlink:type="simple">https://binary.pensoft.net/fig/977230</uri></graphic></fig></tp:treatment-sec><tp:treatment-sec sec-type="notes" id="SECID0EGYBG"><title>Notes.</title><p>During a survey of herbarium specimens of <italic><tp:taxon-name><tp:taxon-name-part taxon-name-part-type="genus" reg="Phyllagathis">Phyllagathis</tp:taxon-name-part></tp:taxon-name></italic> in IBSC, a collection (Ze-xian Li et al. 516) from Taishan, Guangdong, China caught our attention. This plant (<italic><tp:taxon-name><tp:taxon-name-part taxon-name-part-type="genus" reg="Perilimnastes">P.</tp:taxon-name-part><tp:taxon-name-part taxon-name-part-type="species" reg="nana">nana</tp:taxon-name-part></tp:taxon-name></italic>) closely resembles <italic><tp:taxon-name><tp:taxon-name-part taxon-name-part-type="genus" reg="Perilimnastes">P.</tp:taxon-name-part><tp:taxon-name-part taxon-name-part-type="species" reg="stenophylla">stenophylla</tp:taxon-name-part></tp:taxon-name></italic> from Hainan Island in the oblong-lanceolate leaf blades and was misidentified as the latter species. Closer inspection reveals that it has strictly 1-flowered inflorescences and broadly obovate calyx lobes, which distinguishes it from <italic><tp:taxon-name><tp:taxon-name-part taxon-name-part-type="genus" reg="Perilimnastes">P.</tp:taxon-name-part><tp:taxon-name-part taxon-name-part-type="species" reg="stenophylla">stenophylla</tp:taxon-name-part></tp:taxon-name></italic>. Field trips in 2022 and 2023 revealed other differences between the two species, such as plant size and peduncle length. <italic><tp:taxon-name><tp:taxon-name-part taxon-name-part-type="genus" reg="Perilimnastes">Perilimnastes</tp:taxon-name-part><tp:taxon-name-part taxon-name-part-type="species" reg="nana">nana</tp:taxon-name-part></tp:taxon-name></italic> is phylogenetically closest to <italic><tp:taxon-name><tp:taxon-name-part taxon-name-part-type="genus" reg="Perilimnastes">P.</tp:taxon-name-part><tp:taxon-name-part taxon-name-part-type="species" reg="setotheca">setotheca</tp:taxon-name-part></tp:taxon-name></italic>, a species found in Guangdong, Guangxi and Hainan China (Fig. <xref ref-type="fig" rid="F8">8</xref>). However, they differ markedly in plant size, leaf shape and size and number of flowers per inflorescence. As a result, <italic><tp:taxon-name><tp:taxon-name-part taxon-name-part-type="genus" reg="Perilimnastes">P.</tp:taxon-name-part><tp:taxon-name-part taxon-name-part-type="species" reg="nana">nana</tp:taxon-name-part></tp:taxon-name></italic> is quite distinct from its closest relatives, prompting us to describe it as a new species.</p></tp:treatment-sec><tp:treatment-sec sec-type="Additional specimen examined" id="SECID0EZ1BG"><title>Additional specimen examined.</title><p>China. Guangdong Province: Taishan County, Chixi Town, Zhuxing Village, 220 m elevation, 17 Oct 2023, Ying Liu 892 (SYS); Taishan County, Chixi Town, Liugushan, 8 May 1981, Ze-xian Li et al. 516 [IBSC (IBSC0223903)].</p></tp:treatment-sec></tp:taxon-treatment>
