# Supplementary material for: ﻿Resurrection of Perilimnastes (Sonerileae, Melastomataceae) with description of a new species P.nana
Source: PhytoKeys. 2024 Feb 1;238:11–31. doi: 10.3897/phytokeys.238.116168 (PMC10853877; doi:10.3897/phytokeys.238.116168)
Supplement: Supplementary material 1 — Source of materials studied [file phytokeys-238-011_article-116168__-s001.xlsx]

## Sheet: Sheet1
Table S1. Source of materials studied. The name of the new species is indicated in bold.
Taxon	Name after revision	Locality	Voucher
Blastus cochinchinensis Lour.		Fengkai, Guandong, China	Liu 446 (SYS)
Bredia hirsuta Blume		Okinawa, Japan	Liu 634 (SYS)
Bredia microphylla H.L.Li		Longsheng, Guangxi, China	Liu 551 (SYS)
Cyphotheca montana Diels		Jinping, Yunnan, China	Liu 596 (SYS)
Fordiophyton faberi Stapf		Emei, Sichuan, China	Liu 588 (SYS)
Fordiophyton phamhoangii (V.T.Pham, V.T.Chinh & Ranil) T.V.Do & Ying Liu		Đại Lộc,Vietnam	Liu et al. 820 (SYS)
Kerriothyrsus tetrandrus (Nayar) C.Hansen		Vu Quang, Vietnam	Liu et al. 794 (SYS)
Phyllagathis cavaleriei Guillaumin		Dongkou, Hunan, China	Liu 456 (SYS)
Phyllagathis longicalcarata C.Hansen		Jinping, Yunnan, China	Liu 721 (SYS)
Phyllagathis rotundifolia (Jack) Blume		Kuala Lumpur, Malasysia	Zhou et al. M50 (SYS)
Phyllagathis tentaculifera C.Hansen		Jinping, Yunnan, China	Liu 722 (SYS)
Plagiopetalum esquirolii (H.Lév.) Rehder		Malipo, Yunnan, China	Liu 594 (SYS)
Plagiopetalum serratum (Diels) Diels		Jinping, Yunnan, China	Liu 717 (SYS)
Sporoxeia hirsuta (H.L.Li) C.Y.Wu		Fugong, Yunnan, China	Liu 898 (SYS)
Sporoxeia latifolia (H.L.Li) C.Y.Wu & Y.C.Huang		Malipo, Yunnan, China	Liu 524 (SYS)
Sporoxeia petelotii (Merr.) C.Hansen		Jinping, Yunnan, China	Liu 719 (SYS)
Styrophyton caudatum (Diels) S.Y.Hu		Malipo, Yunnan, China	Liu 615 (SYS)
Perilimnastes banaensis J.H.Dai, T.V.Do & Ying Liu		BàNà nature reserve, Vietnam	Liu 813 (SYS)
Perilimnastes multisepala J.H.Dai, T.V.Do & Ying Liu		Đại Lộc, Vietnam	Liu 821 (SYS)
Perilimnastes nana C.Y.Zou & Ying Liu		Taishan, Guangdong, China	Liu 892 (SYS)
Perilimnastes setipetiola J.H.Dai, T.V.Do & Ying Liu		Bi doup Nui Ba, Vietnam	Liu 836 (SYS)
Perilimnastes uniflora J.H.Dai, T.V.Do & Ying Liu		BàNà nature reserve, Vietnam	Liu 814 (SYS)
Phyllagathis deltoidea C.Chen	Perilimnastes deltoidea (C.Chen) Ying Liu	Ningming, Guangxi, China	Liu 932 (SYS)
Phyllagathis dispar (Cogn.) C.Hansen	Perilimnastes dispar (Cogn.) Ying Liu	Sabah, Malaysia	Zhou et al. M20 (SYS)
Phyllagathis elegans Hai L.Chen, Yan Liu & Ying Liu	Perilimnastes elegans (Hai L.Chen, Yan Liu & Ying Liu) Ying Liu	Fangchenggang, Guangxi, China	Liu 865 (SYS)
Phyllagathis elliptica Stapf	Perilimnastes elliptica (Stapf) Ying Liu	Sabah, Malaysia	Liu 652 (SYS)
Phyllagathis melastomatoides (Merr. & Chun) W.C.Ko	Perilimnastes melastomatoides (Merr. & Chun) Ying Liu	Lingshui, Hainan, China	Liu 447 (SYS)
Phyllagathis calisaurea C.Chen	Perilimnastes ovalifolia (H.L.Li) Ying Liu	Wuming, Guangxi, China	Liu 934 (SYS)
Phyllagathis calisaurea C.Chen	Perilimnastes ovalifolia (H.L.Li) Ying Liu	Wuming, Guangxi, China	Liu 935 (SYS)
Phyllagathis calisaurea C.Chen	Perilimnastes ovalifolia (H.L.Li) Ying Liu	Napo, Guangxi, China	Liu 625 (SYS)
Phyllagathis ovalifolia H.L.Li	Perilimnastes ovalifolia (H.L.Li) Ying Liu	Pingbian, Yunnan, China	Liu 512 (SYS)
Phyllagathis sessilifolia C.Hansen	Perilimnastes sessilifolia (C.Hansen) Ying Liu	Bach Ma, Vietnam	Liu 810 (SYS)
Phyllagathis setotheca var. setotuba C.Chen	Perilimnastes setotheca var. setotuba (C.Chen) Ying Liu	Yangchun, Guangzhou, China	Liu 576 (SYS)
Phyllagathis stenophylla (Merr. & Chun) H.L.Li	Perilimnastes stenophylla (Merr. & Chun) Ying Liu	Ledong, Hainan, China	Liu 453 (SYS)
Phyllagathis suberalata C.Hansen	Perilimnastes suberalata (C.Hansen) Ying Liu	Bach Ma, Vietnam	Liu 809 (SYS)
Phyllagathis ternata C.Chen	Perilimnastes ternata (C.Chen) Ying Liu	Xinyi, Guangdong, China	Liu 582 (SYS)
